# Supplementary material for: Characterising Hydroxyapatite Deposited from Solution onto Novel Substrates: Growth Mechanism and Physical Properties
Source: Nanomaterials (Basel). 2023 Sep 3;13(17):2483. doi: 10.3390/nano13172483 (PMC10489777; doi:10.3390/nano13172483)
Supplement: Supplementary file 1 [file nanomaterials-13-02483-s001.zip]

Archive with 1 entries (1 files):
- nanomaterials-2581224-supplementary.pdf
